# Supplementary material for: Information, involvement, self-care and support—The needs of caregivers of people with stroke: A grounded theory approach
Source: PLoS One. 2023 Jan 31;18(1):e0281198. doi: 10.1371/journal.pone.0281198 (PMC9888718; doi:10.1371/journal.pone.0281198)
Supplement: S1 File — (XLSX) [file pone.0281198.s001.xlsx]

## Sheet: Sheet1
Needs			Caregiver Comment
Information	Topics	Aids or tools	“I'm wondering if anyone has experience using aids to support your loved ones. I'm interested in hearing types, pros and cons”
			“Any recommendations on a great tilt wheelchair? He needs one with an armrest and he wants to be able to wheel himself around with his one arm”
			"My mom is finally coming home after 8 long weeks in hospital. Right side still very much paralysed although she is now transferring very well. My family is making a list of useful items to make her transition home more easier. Hit me with your minor aids and adaptations. Is there anything you recommend us putting on our list? Thanks."
		Cause	“Not that much, I only know it started with this blood clot thing, that’s all… don’t know what caused the blood clot… blood pressure too high, all these may cause (stroke)...”
			“How can you tell the difference in your loved one between them having a UTI or Another Stoke?
			"My father in-law can not feel his arms or legs properly since his original stroke. And is still using a catheter so he suffers UTIs all the time and goes a little bit loopy so we put him on medication an normally two days later he comes right. But this week we started medication on the Sunday. It’s now Thursday and he just isn’t getting better. We can’t get into his doctors at the moment and I’m…
			“Frankly speaking, I’m quite confused now, because it is a sudden thing…ya, of course this is my first priority (to know more about the condition)…we have to learn a lot of things? I don’t know.”
			“Please help me. My mother had her strokes last October. I don’t know which type. Why would she suddenly begin vocalizing? She’s not really saying anything and really doesn’t seem to be trying to say anything particular. It’s just this dramatic vocalization. What is this about?”
		Disease	“My grandma just had a Hemorrhagic stroke on Tuesday 2/16/21. Or at least that’s what we have been told. She has been in the ICU since Tuesday. We were told she had a massive brain bleed. Massive. She is 71 and very healthy. She cannot speak or move her right side. She can move her left side and she has been squeezing my grandpas hand and giving him kisses when he asks. I am so heartbroken. Ive n…
		Effects	“Can you tell me, is it normal to have dizzy spells after a TIA? My husband is the patient. He had it on Wednesday last week and got out of hospital on Friday. He is doing well but has low stamina and tonight is feeling dizzy. His BP is OK (had been too low in hospital). I am not asking for medical advice...just curious if dizziness is an after effect.”
			“My she had an stroke attack and she become blind so how can I help her plz”
			“My dad has extreme pain in his right affected hand. He’s constantly grabbing it and groaning and crying out. Is this normal?”
		Finance	“My husband had a stroke in January. Has been on California disability since, still employed by his company technically but has not gone back to work since January. Trying to gather more information on the process, next steps to understand what happens if/when his company decides to terminate his employment. Assuming that could happen at somepoint near tearm. Don't think they have to keep his job…
			“I was wondering about the stress after the stroke and my love one coming home. How do you handle the insurance claims and disability claims? We have denied all therapy because insurance wont cover so we have been doing everything ourselves. With this being said, the stress is so bad. I work full time to pay the bills and take care of my husband. Nothing is being covered because er was out of net…
		Healthcare procedures	“I just wondered if anyone had any experience of transferring areas? Its a bit of a complicated situation, mum lives with my brother in Leeds but he was due to emigrate to Canada when she had her bleed. His house is on the market and the plan was my mum was going to move to Hampshire to live with me once lockdown was over. Fast forward 10 weeks and my brother is still going to emigrate, I had a c…
			“My 16 year old daughter has just had a tia..... they believe it was from a head injury a few weeks before but not sure what follow up she should be having ?”
		Home care planning	“Just want to ask before you came home after hospital did someone came to check the house? My mum is coming home next week after 4 months in hospital,still waiting for bed and wheelchair. My house is not really by “standard”,but no one came to check how she will be able to use bath,toilet and etc. Any suggestion what I suppose to do?”
			“For those that renovated their bathrooms, was there an easy way to find and see reviews on contractors? TIA”
			“My mum is 60 and had 2 large strokes 5 weeks ago 1 at the back of her head 1 at the front, she's due to be aloud home soon ( she lives on her own in a large 3 bed house ) I am just after some advice of how to make things safer and easier for her. Currently her mobility isn't to bad but does occasionally go wobbly, her main problems are her eye sight (can only see straight in front of her) and th…
		Medication	“Anyone here take beta blockers? My girlfriend was taking METOPROLOL after suffering a mini stroke last september but she stopped after a few days because she said it gave her severe headaches, dizzyness, made it hard to breath. She was diagnosed with hyperthyroidism, and cardiac dysrythmia a couple days ago. They gave her PROPANOLOL. She took it yesterday and got a severe headache. Im so worried…
			“My husband was put back on meds for muscle spasms. I don’t like to see him so doped up and unresponsive. Has anyone tried natural supplements?”
			“Has anyone had any luck with using brain supplements for after stroke cognitive ability?”
		Survivor activities	“Need suggestions...my loved one always was in the pool exercising prior stroke 3-4 days per week...his primary care dr. Will write an order for him to go to Aqua therapy but since the stroke he is incontinent...what do others wear in the pool...are there adult swimming pull-ups he could wear under his suit?”
			“Does anyone know of or have a good list of qualifications for driving? My dad is convinced the Dr is going to let him get back behind the wheel soon, but he won't do any therapy to make the progress he needs to make to get there. I found the TX DPS medical evaluation pdf online, but it doesn't have a checklist. He wants to know what he has to accomplish. He is pretty belligerent when we tell him…
			“What are some leisure activities/crafts/projects that can be done with just one hand? My mom has very limited mobility in her left side. She used to be very crafty and excellent at knitting and crocheting. Trying to find new ways of doing old hobbies and/or new hobbies that can help her have a sense of purpose and something to look forward to each day. Not just something to take up time but some…
			“My father had a ischemic stroke on March this year, after almost 6 months he is independent and no brain damage( he is not affected by the stroke). He wants me to go with him in vacation to the sea side and he want to stay at the beach under umbrella, go into the water as he love the sea. Please advice if is ok for him to go and what are you're experiences after such a sort amount of time post s…
			“For those of you with loved ones who had a hemorrhagic stroke, were they able to return back to work? If so, how long after the stroke? If not, how much success did they have getting approced for social security disability?”
		Survivor health	“Wonder if anyone gets really confused like 3yrs after stroke especially when really tired.As David seems to get spells where he don’t understand what I am saying to him also gets really bad fatigue”
			“Her appetite is not good atall she says nothing tastes the same. Is this normal,? will her taste buds return. I am worried because of the nutrition she is not getting”
			“How do you deal with your loved one suffering from stroke and has deep depression and lost the will to live?”
			“Mum is suffering today.. with muscle cramps/spasams that come and go. After questioning her she seems to be saying that its like the feeling in her limps comes back, cramps, then goes away. She wasn't well this morning (bit of sickness/diohreea) but seems better on that front now. Any ideas of why the muscle stuff is going on?”
		Prevention	“My question is, how can i prevent a stroke, especially being on the verge of getting one.”
			“My mom had a stroke in July. She went through 5 weeks of rehab and has been home for almost 2 weeks. She had another stroke today and is going to stay in the hospital tonight. I've seen a lot of people post about their loved ones having multiple strokes. Why does that happen? I thought the blood thinners are supposed to help prevent a stroke”
		Recovery	“I am looking to support my father in law who may be looking after my mum in law soon. She's had 2 tia s since new. Year and a major stroke following a pacemaker op last week. She was the fittest 68 Yr old, and helping renovate houses with us, suddenly developed AF and then this. The tia's left little damage. The stroke was left sided affecting the right, has left her double incontinent, although…
			“How long into your recovery were you able to hold conversations with others? My SS is more of just answering questions, responding, nodding that type of stuff. Understands everything you say and cognitively there.”
		Social care	“Have any of you had to put your spouse in a nursing home or foster home against their will because it was too difficult to take care of them after a stroke? How long did it take them to adjust and accept it”
			“my mom has had two strokes in the past 3 mths and she is pretty functional but with very high anxiety and in need of a support group or friend that understands her. Can anyone Please help? Thank you. She lives in Wethersfield, CT”
			“Any suggestions on how to get respite care. Have problems due to his age which is 54”
		Transport	“Still newish with everything. How the heck do I manage to get my dad to be transported to his dr appointments. Any recommendations? He's a retired vet on Tricare and Medicare.”
		Treatment options	“Dad had his stroke in December. He is still in PTamd doing well with his rehab, but continues to have pain and limited motions his shoulder. Has anyone supplemented PT with chiropractic care for good results?”
			“Has anyone looked into hydrotherapy for your stroke survivors who are only one side able? Pros and cons? Exercises you did?”
			“Has anyone's loved ones had vision therapy? is this something normally prescribed? is it effective?”
	Information Delivery	Oral	"I would like someone to teach me one thing at a time as I feel better prepared to engage in care by watching and performing different activities"
		Text	"She [nurse] handed some brochures and phamplets which I don't understand"
		Clear instruction	"I wouldn’t have a clue what was normal, what wasn’t normal ... who to ask for help and advice. I mean the internet’s okay, but it only takes it so far. Sometimes you need a person to put it into terms that you understand. Because it’s stressful when you don’t know what’s going on"
		Proactive education	“Every step of the way...communicating with us, telling us what was happenin’, why it was happenin’”
		Personalized information	"the information provided is too general and does not consider my loved ones individual situation"
		Time	"the information was good, but took the dr an aweful lot of time to provide it"
Involvement	Actively involved in care		"We had a discharge meeting, and they went over everything that was going to happen at discharge, and we had a question and answer period so we could have asked any questions, and we did ask a few questions. So it was a very good learning experience… The thing I like about care is making you a part of it… you feel like you have achieved something… So then the nursing staff doesn’t worry… It’s a g…
	Active collaboration with different stakeholders	Healthcare professionals	"Iv tried to talk to consultants doctors and anyone who may be able to help me but I feel I'm getting nowhere as they sound like they have swallowed a dictionary"
			"The communication between me and the hospital leaves a lot to be desired. Every day I wake up and I’m still in the twilight zone"
		Survivor	"My uncommunicative SS wife will grab or pull me, and then push me away. I cannot make heads or tails out of this action. Does anyone have any idea what she is trying to convey?"
			"How do you encourage a stroke victim to communicate if they have extremely limited speech? Any ideas besides learning sign language? He can write some letters with his one hand but really hard to read."
	Managing Survivor Health		"Any tips and tricks for someone that struggles with aphasia and are coming to the end of there speech therapy?? Sometimes it’s still difficult to find the words he is trying to say.."
			"My mum had a craniotomy 4.5 weeks ago for anyerism, well lots of moving hospitals and changing diagnosis, they decided yest that she stuffered a stroke during the surgery. She has started rehab at stroke ward in Maidstone but hers and my biggest concern for recovery is her memory and the confusion, she is mixing things from 30+yes ago with things today and spends a lot of time talking nonsense, …
			"What can we do as a family help him. Especially when it come to. Him talking again. Should we tell. Him to repeat words in his head so his brain can make new connections I know the first 3 months of are the most important"
			"Has anyone had success teaching someone with aphasia and poor hand motor skills sign language?"
			"My husband had 2 strokes in January. He is home but all he wants to do is color in coloring books. Is this okay? I'm trying to work math, reading, and vocabulary. Am I rushing him"
			"Does anyone have any experience in getting your patient to take bitter medicine orally?"
			"She [survivor] never complains but I can see that the stroke has taken its toll on her. She is reasonably mobile but I know it has affected her eyes which as an avid reader she finds particularly distressing and her moods are quite different. If you had once piece of advice or insight you could give me what would it be? I spend my life supporting other people but it seems so much harder when it’…
	Motivating the Survivor		"She feeling like she has gone backwards as we have put a bed downstairs now to help. I think she has high expectations of what she could do when she came out and very down as she cant. Any advise i do keep assuring her its only been a few weeks since it happened and a few day since coming out."
			"He also has no motivation to do his exercises outside of his therapy appointments, and i am worn out trying to get him on a schedule to do them. I’m so worried he’s not going to get use of his hand back, which makes such a difference in his level of independence! He seems content to sit and watch tv or read while I’m literally running myself ragged. I’m not sure if I’m expecting too much 4 month…
Self-Care	Take a break		"My dad was VERY hands-on and physical before the stroke. Now that he has regained a lot of movement, he’s BORED! Wanting suggestions for physical/hands-on activities that we can do. We have exhausted the garden options (re-potted everything & on tank water), the men’s shed is currently closed (thanks Covid & renos). I’m exhausted taking him for drives...."
			“I reckon it’s important to get a break from them . . . we were so used to being independent of one another . . . then suddenly you are locked in there . . . I think this is a serious problem because you’re stuck with the same person in the house"
			"I only had to get up once to take my husband to the bathroom. I got 4 hours uninterrupted sleep. It was a good night"
	Engage in other activities	Work	"When did you return to work? I have to go back to work. I need to pay bills. He is still in ICU. Hoping to move to ICU step down tomorrow. He will need inpatient rehab"
			"Hardest part is cognition and him not wanting to let go of me - he fears/anxious about being alone but I HAVE to return home to hubby and my job! Can’t keep up the overdrawn bank account"
		Social activities	"My husband does not want to go to Thanksgiving with me and my daughter at a family member's house. He says it's hard for him and he just doesn't want to go and such. My roommate would be home part of the time with him but I'm just like wtf am I supposed to do?"
		Travel	"We actually travelled a lot but now that he has the stroke and whatever, just getting insurance to go across the border is too expensive"
	Manage health		"Does anyone else forget to take care of themselves such as taking their own medications, going to doctors' appointments and doing proper hygiene when taking care of your love one? I know I do"
			"So my sister has been home two weeks now, still trying to get home health started.. how do y'all do it, I'm not sleeping, eating, or anything for me. Im so tired, frustrated that im not getting any help."
			"How does everyone avoid caregiver burnout? Need some ideas please. TIA"
			"Since becoming a care giver I forget or not want to eat. today i ate two meals"
			"Is body feeling like it’s closing in on you with lots of anxiety, weak, resting heart rate 60, bp is 110/50 normal?"
			"My husband had several mini strokes two years ago. Since then we've struggled with intimacy. Not looking for medical advice here but is there anyone else who has struggled with this after tia and is there any hope of things getting better?"
	Set personal goals		"I could get on with the little jobs that wanted doing or I could just put my feet up and have a rest, so it made life a darn sight easier for me"
Support	Types	Finance	"My person [survivor] just got approved for ssdi but not eligible for Medicare till December. We obviously can't wait that long. The insurance my work has available is worthless. Affordable health care act said he doesn't bring in enough $ to be eligible. Any ideas? I literally have no idea on what yo do or how to begin. If I get him private insurance will that make him uneligible for medicare?"
			"I want to bring my husband home next month , does Medicare help with lifts and medical supplies, and hospital bed"
			"It was a big change in the family! He (stroke survivor) used to be the source of family income and after the stroke, we had no income"
		Emotional and mental	"I am on this page to support my best friend whose husband has had 2 TIA’s recently. This is very new to us. We are worried about times when he is by himself and out and about. Does anyone have suggestions on how they have dealt with the worry of being out or your loved one being out and something happening?"
			"Do you ever feel the guilt of helplessness feeling your good isn’t enough. Any insight into anything to do , be , say would be greatly appreciated. I adore my brother and would move mountains for him if I could."
			"How do you all deal with the isolation as a caregiver. No one to vent to, share your day, hugs on hard days. My husband was my rock. Hes not capable to be that now. Im sad, lonely …"
			"To hell with positivity, I am at my breaking point!!! He was an asshole before his stroke and now he is a bigger asshole, a human being can only take so much, I would give my life easily for anyone I love but when someone killed the love year's ago how the hell am I suppose to heal him when I'm still trying to heal myself..........."
			"Thinking of us is one thing but CALLING and telling me your thinking of us is where it helps, and DOING something for me is a topper and aids my family in healing even if you don’t see it."
			"Survivor feels down, it make me sad and also feeling down. I had to cry"
		Care	"My dad had a stroke in December that resulted in loss of his left side. He has made great progress since then-able to walk with a cane/walker, going up and down stairs, etc. now that he has some mobility, he is wanting to get out and about more. My sister does most of the caregiving bc my mom has horrible arthritis, but she is struggling to balance that with work, her family, etc. Anyway, wonder…
			"Has anyone hired a caregiver for your loved one? What were some of the qualifications/duties you were specifically looking for? SS is a 37 year old mother of 3 young girls (7,5, and 2). Suffered viral encephalitis and a resulting stroke 5 months ago. She has just returned home after hospitalization and residential inpatient rehabilitation. Will continue with 3 hours of therapy at an outpatient f…
			"My mom just had stroke and she is still in the hospital. How I can search for another caregiver for when I am working? Is there any resources? I feel so overwhelmed and helpless"
			"Are all of you doing this alone? I just don't understand it. I thought I was a total badass, but I'm falling apart."
		Community	"I’ve just joined this group as I’m slowly but surely coming to breaking point and have no clue where to go from here. I have just spent the past half hour reading many of your stories and would like to share mine in the hopes someone may have some words of advise or confidence before I snap into a million bits."
			"My city has no support groups and Im pretty sure Im supposed to help start one. What a journey this will be"
			"how do you get access to someone like a social worker if you are a caregiver at home?"
			"Does anyone know of any virtual caregiver meetings that I can attend?"
			"Planning ahead. Does anyone have suggestions how to hire a private caregiver for my wife when she comes home and I eventually have to go back to work?"
		Coping strategies	"And what the future will bring nobody knows. Sometimes I think it can come back, because they told me, it could happen, another stroke. Because most people come back with another stroke"
			"So I have been caring for my mother for a year and a half now and it’s finally hitting me again that I miss her so much. I know it’s not her fault but I miss coming home from school and just having her talk to me. I think that is the hardest thing I have been trying to cope with is her aphasia after her stokes. Does anyone have an idea on what I can do?"
		Gain skills	“I just didn’t drive. So I had to kind of retrain myself here on driving....I was apprehensive at first because I hadn’t driven much.”
			"Asking them to teach me? No! That’s not necessary! Some of them were nice and they told you how to do it! Some of them were cold and indifferent when I asked them questions. You only felt they were very busy and they wouldn’t respond for a long time when you called them! As a family, I never felt comfortable at all at that time! I knew a little bit about suction, but I didn’t have the confidence…
			"I don’t think they [speech–language pathologists] realize how important it is to the actual carer ... to learn some of the skills [for communicating with the person with aphasia]"
		Motivation	"My 84 year old mum had a stroke 10 days ago the doctors say there will be massive deficits and are talking about care homes and 24/7 care my heart is broken so I came looking for some positivity"
	Manage relationships		"I felt like my son probably didn’t have a mother for the most part…you know, I would have done more things with him that you do with your kids…He would ask me if I could do things…I had to say, ‘no, I’ll be with nana’…so I’ve had to say ‘no’ to my son a lot”
			"With my partner who is far away, that’s really hard because he feels like he’s second most important…. because a lot of my time is spent at home with my parents and helping my dad. So that’s kind of suffered"
	Learn from others experiences		"My Dad just had a TIA Wednesday. He had one three weeks prior also, but never went to the hospital. This time I made him go. All tests came back normal, which to me is concerning cause then they don’t know why these are happening. It makes me so nervous that another TIA or even worse. So I’m happy to be on this support page for him"
			"Hey caregivers how do you not lose your sh*t? Today I missed an appointment because I double booked. My car broke down on the hiway 2 hour away with my wheel chair bound hubby on my way home from the appts. Kids left at home for 2 hours, nothing done around the house. I'm pooped and stressed beyond the normal."
			"Hi all, could I possibly ask for some advice please?"
